# Supplementary material for: Reassessment of Species Diversity of the Subfamily Denticollinae (Coleoptera: Elateridae) through DNA Barcoding
Source: PLoS One. 2016 Feb 5;11(2):e0148602. doi: 10.1371/journal.pone.0148602 (PMC4744053; doi:10.1371/journal.pone.0148602)
Supplement: S3 Table — (XLSX) [file pone.0148602.s005.xlsx]

## Sheet: Table S3
Table S3. Intraspecific and interspecific genetic distances within and between groups or species represented by low and ambiguous genetic distance.
	Clustered group pairs or speices pairs	No. of individulals	Pairwise distances (%) within group or speices Ave. (Min. -Max.)		Pairwise distances (%) between groups or species (Ave. (Min. - Max.))
					1	2	3	4	5	6	7	8
1	A. puncticollis (GU434038, 41))	1	1.16	1.16
2	A. puncticollis (Gu434039, 42)	3	0	(0.00-0.00)	2.50 (1.50-3.67)
1	A. vittatus, France	3	0	(0.00-0.00)
2	A. vittatus, Poland (JF781275)	1	–	–	14.73 (14.60-14.97)
1	H. sp. 2, Mt. Gyebang	3	0	0
2	H. sp. 2, Mt. Seolak	4	0.6	(0.00-1.21)	2.06 (1.98-2.29)
3	H. oblongus, Korea	18	1.2	(0.00-2.70)	4.69 (4.09-4.99)	3.95 (3.55-5.01)
4	H. oblongus, Russia	2	0	(0.00-0.00)	6.31 (6.31-6.31)	4.59 (4.52-4.81)	2.20 (1.66-3.66)
5	H. oblongus, Russia (no. 2397)	1	–	–	5.63 (5.63-5.63)	6.07 (5.99-6.33)	4.45 (4.16-4.99)	5.13 (5.13-5.13)
6	H. sp. 1	1	–	–	4.34 (4.34-4.34)	4.03 (3.87-4.52)	3.02 (2.74-3.37)	5.13 (5.13-5.13)	3.38 (3.38-3.38)
7	H. coreanus, Is. Jeju	57	0.39	(0.00-1.36)	5.74 (5.48-6.18)	5.05 (4.51-5.51)	4.25 (3.68-5.18)	7.40 (6.94-8.23)	4.60 (4.18-5.30)	3.55 (3.22-3.86)
8	H. coreanus, Is. Chuja	3	0.2	(0.00-0.30)	5.55 (5.48-5.55)	5.09 (5.01-5.24)	4.44 (4.00-5.20)	8.30 (8.21-8.42)	4.47 (4.40-4.52)	3.13 (3.07-3.26)	2.12 (1.68-2.62)
9	H. hallaensis stat. nov.	10	0.69	(0.00-1.70)	3.842 (3.68-4.32)	3.59 (3.23-4.18)	4.46 (3.84-5.32)	5.18 (4.52-5.72)	6.29 (6.12-6.80)	4.56 (4.18-4.82)	5.44 (4.98-6.51)	5.71 (5.48-6.21)
1	H. seccesus seccessus	8	0.84	(0.00-1.52)
2	H. seccessus subsp? (no. 1131-1132)	2	0.15	(0.15-0.15)	2.94 (2.43-3.37)
1	S. umbratilis, Japan	13	0.41	(0.00-1.53)
2	S. umbratilis, Is. Jeju, Korea	3	0	(0.00-0.00)	15.67 (15.43-16.08)
1	D. n. nigricollis	12	1.05	(0.00-1.83)
2	D. n. nigricollis (no. 2691)	1	–	–	2.06 (1.81-2.44)
3	D. n. nigricollis (no. 2838, 3035)	2	0.6	(0.60-0.60)	2.62 (1.82-3.54)	2.12 (1.81-2.43)
4	D. n. jiriensis subsp. 1	3	0	(0.00-0.00)	1.45 (1.05-1.97)	2.28 (2.28-2.30)	2.24 (2.12-2.75)
1	Ctenicerini gen. and sp. 1 (no. 738)	1	–	–
2	Ctenicerini gen. and sp. 1 (no. 739)	1	–	–	2.44 (2.44-2.44)
3	Ctenicerini gen. and sp. 1 (no. 740-743)	4	0	(0.00-0.00)	2.75 (2.75-2.75)	2.75 (2.75-2.75)
4	Ctenicerini gen. and sp. 1 (no. 2805, 2814)	2	0	(0.00-0.00)	1.82 (1.82-1.82)	2.12 (2.12-2.12)	2.75 (2.75-2.75)
5	Ctenicerini gen. and sp. 1 (no. 2890, 3113)	2	0	(0.00-0.00)	2.44 (2.30-2.59)	2.52 (2.46-2.59)	3.26 (3.22-3.31)	0.93 (0.81-1.05)
6	Ctenicerini gen. and sp. 1 (no. 3115)	1	–	–	1.66 (1.66-1.66)	1.97 (1.97-1.97)	2.28 (2.28-2.28)	1.66 (1.66-1.66)	2.12 (2.12-2.12)
7	Ctenicerini gen. and sp. 2	3	0.1	(0.00-0.15)	2.54 (2.44-2.60)	3.01 (2.90-3.06)	3.48 (3.38-3.54)	2.22 (2.12-2.28)	2.87 (2.63-3.06)	2.38 (2.28-2.44)
1	P. katalinobodorae (no. 2896, 2897)	2	0.3	(0.30-0.30)
2	P. katalinobodorae (no. 865, 883)	2	0.15	(0.15-0.15)	2.43 (2.28-2.59)
3	P. katalinobodorae (no. 882)	1	–	–	2.35 (2.28-2.43)	1.28 (1.20-1.36)
1	P. infirmus	9	0.76	(0.00-1.66)
2	P. infirmus (no. 2802, 3249)	2	0.9	(0.90-0.90)	2.05 (1.66-2.28)
1	A. alternatus, Russia	2	0	(0.00-0.00)
2	A. alternatus, Korea (no. 3309)	1	–	–	2.62 (2.62-2.62)
1	A. naomi	1	–	–
2	A. orientalis	1	–	–	3.69 (3.69-3.69)
1	A. giganteus	1	–	–
2	A. kidonoi	1	–	–	3.35 (3.35-3.35)
1	S. coreanus (?) in Clade A (Fig. 6)	31	1.23	(0.00-2.28)
2	S. coreanus (?) in Clade A, Korea (no. 3415)	1	–	–	2.04 (0.91-2.61)
3	S. coreanus (?) in Clade A, Russia (no. 2608)	1	–	–	2.13 (1.67-3.23)	3.09 (3.09-3.09)
4	S. reichardti (?) in Clade B, Korea	8	0.62	(0.15-0.1.05)	9.54 (8.60-10.67)	10.13 (9.70-10.87)	9.21 (8.79-9.70)
5	S. reichardti (?) in Clade B, Russia (no. 2399)	1	–	–	12.19 (11.46-13.22)	13.58 (13.58-13.58)	10.77 (10.77-10.77)	2.97 (2.60-3.50)
1	S. koryeoensis (Fig. 4)	7	0.22	(0.00-0.45)
2	S. koryeoensis (no. 3419)	1	–	–	7.59 (7.52-7.76)
1	P. aurichalceum	4	0.45	(0.30-0.60)
2	P. aurichalceum (no. 2104, 3232)	2	2.12	(2.12-2.12)	4.09 (3.37-4.83)
3	P. aurichalceum (no. 3024)	1	–	–	4.08 (3.85-4.33)	4.41 (4.16-4.66)
